# Supplementary material for: Influence of changes in body fat on clinical outcomes in a general population: a 12-year follow-up report on the Ansan–Ansung cohort in the Korean Genome Environment Study
Source: Ann Med. 2021 Sep 17;53(1):1646–58. doi: 10.1080/07853890.2021.1976416 (PMC8451655; doi:10.1080/07853890.2021.1976416)
Supplement: Supplemental Material [file IANN_A_1976416_SM1962.zip]

Archive with 4 entries (4 files):
- Supplemental files/Lee_AM_BF change_2nd Supplementary data 1 and Supplementary data 2.docx
- Supplemental files/Lee_AM_BF change_2nd_Supplementary data 3.docx
- Supplemental files/Lee_AM_BF change_2nd_Supplementary data 4.docx
- Supplemental files/Lee_AM_BF change_2nd_Supplementary Figure 1 to 6 and Supplmentary Tables 1 to 3.docx
